# Supplementary material for: Core–Shell PLGA Nanoparticles: In Vitro Evaluation of System Integrity
Source: Biomolecules. 2024 Dec 14;14(12):1601. doi: 10.3390/biom14121601 (PMC11674307; doi:10.3390/biom14121601)
Supplement: Supplementary file 1 [file biomolecules-14-01601-s001.zip]

Archive with 1 entries (1 files):
- biomolecules-3310670-supplementary.pdf
